# Supplementary material for: The Pattern of RNA Editing Changes in Pleural Mesothelioma upon Epithelial-Mesenchymal Transition
Source: Int J Mol Sci. 2023 Feb 2;24(3):2874. doi: 10.3390/ijms24032874 (PMC9917482; doi:10.3390/ijms24032874)
Supplement: Supplementary file 1 [file ijms-24-02874-s001.zip]

Archive with 2 entries (2 files):
- Figure S1.pdf
- Table S1 statistics editing clusters 1,2,3 vs 4,5,6  TCGA,  Bueno, FunGest.xlsx
